# Supplementary material for: Sex differences in the influence of type 2 diabetes (T2D)-related genes, parental history of T2D, and obesity on T2D development: a case–control study
Source: Biol Sex Differ. 2023 Jun 8;14:39. doi: 10.1186/s13293-023-00521-y (PMC10251612; doi:10.1186/s13293-023-00521-y)
Supplement: Supplementary file 1 — Additional file 1. Supplementary Tables. [file 13293_2023_521_MOESM1_ESM.xlsx]

## Sheet: Table S1
Table S1. List of 69 SNPs explored, organized by selection group
SNP	Chr	Position	Gene	Alt allele	Minor allele	MAF MEX	OR	P-WALD	Annotations
Selected from the Broad Institute database: https://t2d.hugeamp.org/
rs36113334	4	54937937	KDR	C	G	0.088	1.09 (0.8-1.5)	0.584	5'-79 Kb-LINC02358/3'-6 Kb-AC111194.1
rs42522	7	94411651	COL1A2	A	G	0.171	1.05 (0.8-1.3)	0.685	intronic,5upstream
rs10511567	9	11606348	PTPRD	T	C	0.272	1.08 (0.9-1.3)	0.455	5'-330 Kb-AL451129.1/3'-12 Kb-AL592227.1
rs10961158	9	13592180	MPDZ	G	A	0.086	0.98 (0.7-1.4)	0.901	5'-105 Kb-AL583785.1/3'-336 Kb-LINC00583
rs7018700	9	13971940	LINC00583	T	A	0.126	0.74 (0.5-1)	0.045	5'-26 Kb-LINC00583/3'-14 Kb-PES1P2
rs11198062	10	117659457	EMX2	A	C	0.189	0.94 (0.7-1.2)	0.584	5'-87 Kb-AC005871.1/3'-76 Kb-AL139121.1
rs80089797	11	2096447	IGF2	C	T	0.241	0.92 (0.7-1.1)	0.436	5'-95 Kb-H19/3'-33 Kb-IGF2
rs163168	11	2803115	CDKN1C	C	T	0.412	0.71 (0.6-0.9)	0.001	non-coding intronic
rs450208	11	2910751	SLC22A18	T	G	0.294	0.84 (0.7-1)	0.091	intronic,3downstream
rs12823525	12	95536905	USP44	C	G	0.216	0.85 (0.7-1.1)	0.184	intronic
rs889512	16	75208114	CTRB2	C	G	0.056	0.81 (0.5-1.2)	0.332	5'-1 Kb-CTRB2/3'-11 Kb- CTRB1
rs689	11	2160994	INS	T	A	0.188	1.32 (1.1-1.5)	0.00046	splice region variant
rs9282541	9	104858554	ABCA1	G	A	0.114	0.99 (0.7-1.3)	0.971	R230C
rs4977038	8	142534540	ADGRB1	T	C	0.117	0.92 (0.7-1.2)	0.584	non-coding intronic
rs9701796	1	18859635	TAS1R2	C	G	0.17	0.94 (0.7-1.2)	0.655	S9C
rs6577691	8	135961229	KHDRBS3	T	G	0.149	0.63 (0.5-0.8)	0.002	5'-219 Kb-RNU1-35P/3'-86 Kb-AC079098.1
rs28449777	8	142540000	ARC	A	G	0.137	0.84 (0.6-1.1)	0.221	intronic, non-coding
rs641959	9	133258308	OBP2B	C	A	0.422	0.87 (1-1.4)	0.149	non-coding intronic
rs7077032	10	45064532	C10orf25	A	G	0.252	0.94 (0.8-1.2)	0.598	non-coding intronic
rs16910359	11	12017672	DKK3	G	A	0.434	0.99 (0.8-1.2)	0.944	5'-8 Kb-DKK3/3'-13 Kb- LINC02547
rs1139971	11	44618718	CD82	G	A	0.364	1.1 (0.9-1.3)	0.346	I216V/I241V
rs4237808	12	53700013	CALCOCO1	T	C	0.329	0.99 (0.8-1.2)	0.955	5'-23 Kb-ATP5G2/3'-9 Kb- CALCOCO1
rs1147440	14	66003647	CTD-2014B16	A	G	0.29	1.01 (0.8-1.2)	0.942	non-coding intronic
rs17426432	15	75838049	UBE2Q2	A	T	0.28	0.98 (0.8-1.2)	0.818	5'-45 Kb-DNM1P49/3'-5 Kb-UBE2Q2
rs477421	15	101622450	TM2D3	G	A	0.15	0.96 (0.7-1.2)	0.751	non-coding intronic
rs4984636	16	1202441	CACNA1H	T	C	0.134	0.7 (0.5-0.9)	0.017	V651A/V664A
rs9933126	16	20300870	GP2	G	T	0.372	0.93 (0.8-1.1)	0.468	5'-62 Kb-SNRPEP3/3'-9 Kb- GP2
rs7406402	17	31418963	RAB11FIP4	A	G	0.055	1.45 (1-2.1)	0.053	intronic
rs2025804	1	65480438	LEPR	A	G	0.442	1.02 (0.8-1.2)	0.857	intronic
rs5082	1	161223893	APOA2	A	G	0.149	0.83 (0.6-1.1)	0.164	5'-0 Kb-APOA2/3'-2 Kb- TOMM40L
rs5400	3	171014511	SLC2A2	G	A	0.102	0.78 (0.6-1.1)	0.127	T110I
rs1799883	4	119320747	FABP2	C	T	0.231	1.15 (0.9-1.4)	0.197	T55A/T55S/T55P
rs4994	8	37966280	ADRB3	A	G	0.249	1.15 (0.9-1.4)	0.190	W64R
rs1800588	15	58431476	LIPC	T	C	0.327	1.07 (0.8-1.1)	0.439	5upstream, intronic
rs2287019	19	45698914	GIPR	C	T	0.063	0.97 (0.7-1.4)	0.873	3downstream, intronic
rs1042714	5	148826910	ADRB2	C	G	0.138	0.79 (0.6-1)	0.096	E27Q
rs1800795	7	22727026	IL6	G	C	0.113	0.66 (0.5-0.9)	0.011	5upstream, intronic
rs4343	17	63488670	ACE	A	G	0.346	0.89 (0.7-1.1)	0.254	coding syn
rs4961	4	2904980	ADD1	G	T	0.211	0.99 (0.8-1.2)	0.901	G460W
rs2070744	7	150992991	NOS3	T	C	0.154	0.72 (0.5-0.9)	0.019	intronic
rs11926707	3	46884049	KIF9	C	T	0.212	0.94 (0.7-1.2)	0.597	intronic
rs7978610	12	123984025	ZNF664	G	C	0.213	1.03 (0.8-1.3)	0.829	intronic
rs1005752	15	77525786	HMG20A	A	C	0.388	1.21 (1-1.5)	0.044	regulatory_region_variant
rs2258238	12	65827280	HMGA2	A	T	0.072	0.79 (0.5-1.2)	0.233	regulatory_region_variant
rs3931020	1	74769633	TYW3/CRYZ	C	T	0.147	0.82 (0.6-1.1)	0.166	5'-3 Kb-TYW3/3'-194 Kb- AC133865.1
rs3745368	19	7670411	RETN	G	A	0.02	0.56 (0.3-1.2)	0.150	3utr,3downstream
rs1862513	19	7668907	RETN	C	G	0.124	0.84 (0.6-1.1)	0.250	5'-2 Kb-RPS27AP19/3'-0 Kb-RETN
Selected from the OMIM database: https://www.omim.org/
rs1801278	2	226795828	IRS1	C	T	0.034	0.55 (0.3-1)	0.053	G972R
rs1044498	6	131851228	ENPP1	A	C	0.191	0.99 (0.8-1.3)	0.931	K121Q
rs1799999	7	113878379	PPP1R3A	C	A	0.263	1.26 (1-1.5)	0.028	D905Y
rs1805097	13	109782884	IRS2	T	C	0.466	1.01 (0.8-1.2)	0.952	G1057A
Selected from articles that included a Mexican population
rs10261386S1	7	120711855	CPED1	T	C	0.38	0.85 (1-1.4)	0.103	intronic
rs10823559S2	10	72288302	PALD1	C	C	0.472	0.96 (0.8-1.2)	0.650	intronic
rs2975760S3	2	240591746	CAPN10	T	C	0.064	0.75 (0.5-1.1)	0.164	intronic,3downstream
rs7607759S3	2	240591746	CAPN10	A	G	0.066	0.73 (0.5-1.1)	0.131	T504A
rs1800629S4	6	31575254	TNF-𝛼	G	A	0.046	1.05 (0.7-1.6)	0.820	5'-1 Kb-LTA/3'-0 Kb-TNF
rs361525S5	6	31575324	TNF-𝛼	G	A	0.034	1.3 (0.8-2.1)	0.281	5'-1 Kb-LTA/3'-0 Kb-TNF
rs2794521S6	1	159715306	CRP	T	C	0.176	0.91 (0.7-1.2)	0.437	5'-1 Kb-CRP/3'-44 Kb- AL445528.1
rs909253S5	6	31572536	LTA	A	G	0.366	0.96 (0.8-1.2)	0.665	non-coding intronic
rs1800972S7	8	6877901	DEFB1	G	C	0.372	1.12 (0.9-1.4)	0.232	5utr
Selected from a previously published paper from our groupS8
rs149483638	11	2140300	IGF2	C	T	0.001	1.25 (1.1-1.4)	0.0022	Intron variant
rs2237897	11	2837316	KCNQ1	C	T	0.051	1.44 (1.3-1.6)	0.000000048	Intron variant
rs483353044	12	120999288	HNF1A	G	A	0	2 (0.8-5)	1.3E-01	Missense variant
rs4458523	4	6288259	WFS1	T	G	0.385	1.07 (0.9-1.2)	3.5E-01	Intron variant
rs3802177	8	117172786	SLC30A8	G	A	0.295	1.15 (1-1.3)	0.044	UTR variant
rs4402960	3	185793899	IGF2BP2	G	C	0.315	1.28 (1.1-1.5)	0.0031	Intron variant
rs7903146	10	112998590	TCF7L2	C	G	0.286	1.5 (1.3-1.8)	0.0000080	Intron variant
rs10811661	9	22134095	CDKN2A	T	A	0.169	1.07 (0.7-1.5)	0.731	Single nucleotide variation
rs75493593	17	7041768	SLC16A11	G	C	0.006	1.31 (1.2-1.5)	0.000028	Missense variant
Abbreviations: Chr, chromosome; MAF, major allele frequency; MEX, Mexico; OR, odds ratio; SNP, single nuclear polymorphism; T2D, type 2 diabetes.
The SNP alleles in bold were associated with T2D in the whole sample or when stratified by sex and age at T2D presentation.

## Sheet: Table S2
Table S2. Groups of genes and their functions related to T2D
Group	Locus	SNP	GENE NAME	Principle Function	Reference
Group G1: Genes involved in production of insulin located in chr 11p15.5
G1	INS-IGF2	rs149483638	Insulin-Like Growth Factor 2 Read-Through Product	Promotes the survival and proliferation of pancreatic β cellsS9	Mercader et al 2017
	INS	rs689	Insulin	Insulin production S10	Johannessen et al., 2016
	KCNQ1	rs2237897	Potassium Voltage-Gated Channel Subfamily Q Member 1	A potassium channel involved in pancreatic β-cell mass S11-13	Zhang et al., 2015; Yu et al., 2015; Rattanatham et al., 2021
	KCNQ1	rs163168	Potassium Voltage-Gated Channel Subfamily Q Member 1	Pancreatic β-cell massS14	Tan et al., 2009
	SLC22A18	rs450208	Solute carrier family 22 member 18	Glucose and lipid transportS15	Kitsiou-Tzeli et al., 2017
Group G2: Genes involved in production of insulin located in other genomic positions
G2	IGF2BP2	rs4402960	Insulin Like Growth Factor 2 MRNA Binding Protein 2	Regulates translation of IGF2 gene involved in the survival and proliferation of pancreatic beta cellsS16,17	Liu et al., 2020; Lasram et al., 2015
	TCF7L2	rs7903146	Transcription Factor 7 Like 2	Transcription factor involved in the production and secretion of insulinS18,19	Potasso et al., 2020; Barabash et al., 2020
	CDKN2A/B	rs10811661	Cyclin Dependent Kinase Inhibitor 2B	Participates in mass regulation of the beta cells of the pancreasS20	Wang et al., 2020
	SLC30A8	rs3802177	Solute carrier family 30 member 8	Pancreatic beta cell-specific zinc transporter involved in insulin secretion S21,22	Ding et al., 2018; Fukunaka et al., 2018
	HNF1A	rs483353044	HNF1 Homeobox A	Transcription factor involved in the production and secretion of insulinS23	Misra et al., 2020
	WFS1	rs4458523	Wolframin ER Transmembrane Glycoprotein	Survival and function of pancreatic cells βS24	Langenberg et al., 2014
	HMG20A	rs1005752	High Mobility Group 20A	Chromatin regulator involved in insulin secretion and maturation of pancreatic cells βS25	Huang et al., 2020; Mellado et al., 2018
Group G3: Genes involved in peripheral resistance to insulin
G3	SLC16A11	rs75493593	Solute Carrier Family 16 Member 11	Lipid transport in the liverS26	Traurig et al., 2016; Hidalgo et al., 2019
	IRS1	rs1801278	Insulin receptor substrate 1	Insulin receptor signalingS27,28	Dabiri et al., 2019; Albegali et al., 2019
	FABP2	rs1799883	Fatty acid binding protein 2	Lipid transport in the intestineS29	Raza et al., 2017
	CAPN10	rs7607759	Calpain 10	Calcium-dependent cysteine protease, may play a role in insulin-stimulated glucose uptakeS30	Song et al., 2004
	PPP1R3A	rs1799999	Protein phosphatase 1 regulatory subunit 3A	Regulation of glycogen synthesis, encodes a regulatory subunit of a phosphatase [PP1] involved in glycogen synthesisS31	Sokhi et al., 2016
	PTPRD	rs10511567	Protein tyrosine phosphatase, receptor type D	Regulation in insulin signalingS32	Parrillo et al., 2020
Group G4: Genes involved in inflammation and other functions
G4	IL6	rs1800795	Interleukin 6	Inflammation and insulin resistanceS33	Plataki et al., 2018; Ururahy et al., 2015
	NOS3	rs2070744	Nitric oxide synthase 3	Inflammation, vascular complications, and kidney diseaseS34	Abdullah et al., 2021
	CPED1	rs10261386	Cadherin like and PC-esterase domain containing 1	Associated with bone mineralization; peripheral vascular disease in T2D; WHRS35	Chesi et al., 2015
	KHDRBS3	rs6577691	KH RNA binding domain containing, signal transduction associated 3	Participates in the regulation of "splicing"; albuminuria and kidney disease in T2DS36	Gao et al., 2015
	CACNA1H	rs4984636	Calcium voltage-gated channel subunit alpha1 H	Hyperglycemia, peripheral neuropathy, systolic pressureS37	Lehtinen et al., 2011

## Sheet: Table S3
Table S3. Allelic frequency of 23 SNPs for the total population and stratified by age at T2D diagnosis (4040 chromosomes)
Group	Locus	RA	Allelic Frequency: % (n)
			Control	All		T2D diagnosis ≤ 45 years		T2D diagnosis ≥ 46 years
			(n = 2016)	Cases	Chi square	Cases	Chi square	Cases	Chi square
				(n = 2014)		(n = 1050)		(n = 964)
G1	INS-IGF2 (rs149483638)	0	28.1 (563)	23.8 (479)		24.6 (255)		23.2 (223)
		1	71.9 (1443)	76.2 (1531)	2.20E-03a	75.4 (783)	3.90E-02a	76.8 (739)	4.76E-03a
	INS (rs689)	0	81.2 (1605)	76.7 (1526)		76.7 (779)		76.7 (739)
		1	18.8 (371)	23.3 (464)	4.52E-04a	23.3 (237)	3.39E-03a	23.3 (225)	3.85E-03a
	KCNQ1 (rs2237897)	0	39.2 (787)	31 (623)		29 (301)		33.4 (321)
		1	60.8 (1219)	69 (1387)	4.55E-08a	71 (737)	2.33E-08a	66.6 (641)	1.99E-03a
	CDKN1C (rs163168)	0	43.6 (877)	35.8 (723)		33.3 (348)		38.8 (373)
		1	56.4 (1133)	64.2 (1295)	4.17E-07a	66.7 (698)	2.92E-08a	61.2 (589)	1.21E-02a
	SLC22A18 (rs450208)	0	31.1 (625)	24.7 (498)		24.7 (259)		24.7 (238)
		1	68.9 (1387)	75.3 (1522)	5.63E-06a	75.3 (789)	2.35E-04a	75.3 (724)	3.79E-04a
G2	IGF2BP2 (rs4402960)	0	83.7 (1679)	80.1 (1610)		79.2 (822)		81.1 (780)
		1	16.3 (327)	19.9 (400)	3.06E-03a	20.8 (216)	2.07E-03a	18.9 (182)	7.66E-02a
	TCF7L2 (rs7903146)	0	87.9 (1763)	82.9 (1666)		82.1 (852)		83.8 (806)
		1	12.1 (243)	17.1 (344)	7.28E-06a	17.9 (186)	1.28E-05a	16.2 (156)	2.16E-03a
	CDKN2A (rs10811661)	0	9.6 (193)	8.7 (174)		8.4 (87)		9 (87)
		1	90.4 (1813)	91.3 (1836)	2.89E-01	91.6 (951)	2.62E-01	91 (875)	6.14E-01
	SLC30A8 (rs3802177)	0	72.8 (1460)	69.9 (1405)		66.3 (688)		73.7 (709)
		1	27.2 (546)	30.1 (605)	4.35E-02a	33.7 (350)	1.91E-04a	26.3 (253)	5.97E-01
	HNF1A (rs483353044	0	99.7 (1999)	99.3 (1996)		99.3 (1031)		99.3 (955)
		1	0.3 (7)	0.7 (14)	1.27E-01	0.7 (7)	2.08E-01	0.7 (7)	1.59E-01
	WFS1 (rs4458523)	0	23.3 (468)	22.1 (444)		20.6 (214)		23.5 (226)
		1	76.7 (1538)	77.9 (1566)	3.48E-01	79.4 (824)	8.87E-02a	76.5 (736)	9.22E-01
	HMG20A (rs1005752)	0	58.1 (1168)	59.5 (1200)		57.9 (606)		61.4 (589)
		1	41.9 (844)	40.5 (816)	3.43E-01	42.1 (440)	9.51E-01	38.6 (371)	8.68E-02a
	SLC16A11 (rs75493593)	0	62.6 (1256)	56.1 (1128)		53.9 (560)		58.4 (562)
		1	37.4 (750)	43.9 (882)	2.81E-05a	46.1 (478)	3.87E-06a	41.6 (400)	2.82E-02a
	IRS1 (rs1801278)	0	97.3 (1957)	97.3 (1966)		98 (1027)		96.6 (929)
		1	2.7 (55)	2.7 (54)	9.06E-01	2 (21)	2.18E-01	3.4 (33)	2.94E-01
	FABP2 (rs1799883)	0	75.9 (1528)	76.1 (1538)		75.3 (789)		77.2 (743)
		1	24.1 (484)	23.9 (482)	8.85E-01	24.7 (259)	6.87E-01	22.8 (219)	4.38E-01
	CAPN10 (rs7607759)	0	94.7 (1903)	94.5 (1908)		95.3 (999)		93.7 (901)
G3		1	5.3 (107)	5.5 (112)	7.57E-01	4.7 (49)	4.40E-01	6.3 (61)	2.61E-01
	PPP1R3A (rs1799999)	0	70.9 (1428)	69.2 (1396)		69.1 (723)		69 (664)
		1	29.1 (586)	30.8 (622)	2.32E-01	30.9 (323)	3.06E-01	31 (298)	2.94E-01
	PTPRD (rs10511567)	0	72.2 (1455)	71.8 (1452)		71.9 (755)		71.7 (690)
		1	27.8 (559)	28.2 (570)	7.59E-01	28.1 (295)	8.42E-01	28.3 (272)	7.68E-01
G4	IL6 (rs1800795)	0	92.1 (1855)	92 (1859)		92.9 (974)		91 (875)
		1	7.9 (159)	8 (161)	9.29E-01	7.1 (74)	4.09E-01	9 (87)	2.87E-01
	NOS3 (rs2070744)	0	85.5 (1721)	87.5 (1768)		88.4 (926)		86.6 (833)
		1	14.5 (293)	12.5 (252)	5.41E-02a	11.6 (122)	2.58E-02a	13.4 (129)	4.05E-01
	CPED1 (rs10261386)	0	65.3 (1314)	64.4 (1301)		65 (681)		63.8 (614)
		1	34.7 (698)	35.6 (719)	5.49E-01	35 (367)	8.57E-01	36.2 (348)	4.28E-01
	KHDRBS3 (rs6577691)	0	87.7 (1764)	89.5 (1807)		89.7 (940)		89.3 (859)
		1	12.3 (248)	10.5 (213)	7.55E-02a	10.3 (108)	9.81E-02a	10.7 (103)	2.00E-01
	CACNA1H (rs4984636)	0	88.7 (1786)	90.4 (1828)		89.4 (939)		91.5 (880)
		1	11.3 (228)	9.6 (194)	7.31E-02a	10.6 (111)	5.30E-01	8.5 (82)	1.95E-02a
Abbreviations: RA, risk allele; SNP, single nuclear polymorphism; T2D, type 2 diabetes.
aP ≤ 0.1 (controls versus cases).

## Sheet: Table S4
Table S4. Allelic frequency of 23 SNPs stratified by sex (4040 chromosomes)
Group	Locus	RA	Allelic Frequency
			Females			Males
			Controls	Cases	Chi square	Controls	Cases	Chi square
			(n = 1086)	(n = 1092)		(n = 930)	(n = 932)
G1	INS-IGF2 (rs149483638)	0	26.6 (288)	25.1 (271)		29.8 (275)	22.4 (208)
		1	73.4 (794)	74.9 (809)	4.2E-01	70.2 (649)	77.6 (722)	2.9E-04a
	INS (rs689)	0	80.2 (855)	77.9 (829)		82.4 (750)	75.3 (697)
		1	19.8 (211)	22.1 (235)	1.9E-01	17.6 (160)	24.7 (229)	1.8E-04a
	KCNQ1 (rs2237897)	0	36 (389)	31.9 (344)		43.1 (398)	30 (279)
		1	64 (693)	68.1 (736)	4.4E-02a	56.9 (526)	70 (651)	5.0E-09a
	CDKN1C (rs163168)	0	41.4 (447)	37 (403)		46.2 (430)	34.5 (320)
		1	58.6 (633)	63 (687)	3.5E-02a	53.8 (500)	65.5 (608)	2.4E-07a
	SLC22A18 (rs450208)	0	30.1 (326)	23.1 (252)		32.2 (299)	26.5 (246)
		1	69.9 (756)	76.9 (838)	2.2E-04a	67.8 (631)	73.5 (684)	6.9E-03a
G2	IGF2BP2 (rs4402960)	0	81.6 (883)	79.8 (862)		86.1 (796)	80.4 (748)
		1	18.4 (199)	20.2 (218)	2.9E-01	13.9 (128)	19.6 (182)	9.7E-04a
	TCF7L2 (rs7903146)	0	85.9 (929)	83.6 (903)		90.3 (834)	82 (763)
		1	14.1 (153)	16.4 (177)	1.5E-01	9.7 (90)	18 (167)	3.1E-07a
	CDKN2A (rs10811661)	0	9.8 (106)	8 (86)		9.4 (87)	9.5 (88)
		1	90.2 (976)	92 (994)	1.3E-01	90.6 (837)	90.5 (842)	9.7E-01
	SLC30A8 (rs3802177)	0	72.7 (787)	70.4 (760)		72.8 (673)	69.4 (645)
		1	27.3 (295)	29.6 (320)	2.2E-01	27.2 (251)	30.6 (285)	9.8E-02a
	HNF1A (rs483353044	0	99.7 (1079)	99.4 (1073)		99.6 (920)	99.2 (923)
		1	0.3 (3)	0.6 (7)	2.0E-01	0.4 (4)	0.8 (7)	3.7E-01
	WFS1 (rs4458523)	0	23.5 (254)	23 (248)		23.2 (214)	21.1 (196)
		1	76.5 (828)	77 (832)	7.8E-01	76.8 (710)	78.9 (734)	2.8E-01
	HMG20A (rs1005752)	0	57.4 (621)	59.2 (643)		58.8 (547)	59.9 (557)
		1	42.6 (461)	40.8 (443)	3.9E-01	41.2 (383)	40.1 (373)	6.4E-01
G3	SLC16A11 (rs75493593)	0	62.5 (676)	54.9 (593)		62.8 (580)	57.5 (535)
		1	37.5 (406)	45.1 (487)	3.5E-04a	37.2 (344)	42.5 (395)	2.1E-02a
	IRS1 (rs1801278)	0	97 (1050)	97.4 (1062)		97.5 (907)	97.2 (904)
		1	3 (32)	2.6 (28)	5.8E-01	2.5 (23)	2.8 (26)	6.6E-01
	FABP2 (rs1799883)	0	76.1 (823)	77.6 (846)		75.8 (705)	74.4 (692)
		1	23.9 (259)	22.4 (244)	3.9E-01	24.2 (225)	25.6 (238)	4.9E-01
	CAPN10 (rs7607759)	0	93.9 (1014)	94 (1025)		95.6 (889)	94.9 (883)
		1	6.1 (66)	6 (65)	8.9E-01	4.4 (41)	5.1 (47)	5.1E-01
	PPP1R3A (rs1799999)	0	72.5 (786)	67.1 (730)		69 (642)	71.6 (666)
		1	27.5 (298)	32.9 (358)	6.0E-03a	31 (288)	28.4 (264)	2.2E-01
	PTPRD (rs10511567)	0	74 (802)	69.9 (762)		70.2 (653)	74 (690)
		1	26 (282)	30.1 (328)	3.4E-02a	29.8 (277)	26 (242)	6.6E-02a
G4	IL6 (rs1800795)	0	91.2 (989)	92.8 (1012)		93.1 (866)	91.1 (847)
		1	8.8 (95)	7.2 (78)	1.7E-01	6.9 (64)	8.9 (83)	1.0E-01a
	NOS3 (rs2070744)	0	84.8 (919)	87.8 (957)		86.2 (802)	87.2 (811)
		1	15.2 (165)	12.2 (133)	4.1E-02a	13.8 (128)	12.8 (119)	5.4E-01
	CPED1 (rs10261386)	0	64.2 (695)	65.5 (714)		66.6 (619)	63.1 (587)
		1	35.8 (387)	34.5 (376)	5.3E-01	33.4 (311)	36.9 (343)	1.2E-01
	KHDRBS3 (rs6577691)	0	88 (952)	88.4 (964)		87.3 (812)	90.6 (843)
		1	12 (130)	11.6 (126)	7.4E-01	12.7 (118)	9.4 (87)	2.2E-02a
	CACNA1H (rs4984636)	0	88.3 (957)	91.3 (995)		89.1 (829)	89.4 (833)
		1	11.7 (127)	8.7 (95)	2.1E-02a	10.9 (101)	10.6 (99)	8.7E-01
Abbreviations: RA, risk allele; SNP, single nucleotide polymorphism; T2D, type 2 diabetes.
aP ≤ 0.1 (controls versus cases).

## Sheet: Table S5
Table S5. Allelic frequency of 23 SNPs stratified by sex and age at T2D diagnosis (4040 chromosomes)
Group	Locus	RA	Allelic Frequency
			Controls		Cases T2D diagnosis ≤45 years				Cases T2D diagnosis ≥46 years
			Females	Males	Females	Chi square	Males	Chi square	Females	Chi square	Males	Chi square
			(n = 1086)	(n = 930)	(n = 576)		(n = 474)		(n = 510)		(n = 454)
G1	INS-IGF2 (rs149483638)	0	26.6 (288)	29.8 (275)	25.4 (144)		23.5 (111)		24.8 (126)		21.4 (97)
		1	73.4 (794)	70.2 (649)	74.6 (422)	6.1E-01	76.5 (361)	1.4E-02a	75.2 (382)	4.4E-01	78.6 (357)	9.7E-04a
	INS (rs689)	0	80.2 (855)	82.4 (750)	78.8 (432)		74.1 (347)		76.7 (391)		76.7 (348)
		1	19.8 (211)	17.6 (160)	21.2 (116)	5.2E-01	25.9 (121)	3.1E-04a	23.3 (119)	1.1E-01a	23.3 (106)	1.1E-02a
	KCNQ1 (rs2237897)	0	36 (389)	43.1 (398)	30 (170)		27.8 (131)		34.1 (173)		32.6 (148)
		1	64 (693)	56.9 (526)	70 (396)	1.6E-02a	72.2 (341)	2.4E-08a	65.9 (335)	4.6E-01	67.4 (306)	1.9E-04a
	CDKN1C (rs163168)	0	41.4 (447)	46.2 (430)	34.2 (197)		32.1 (151)		40.2 (204)		37.2 (169)
		1	58.6 (633)	53.8 (500)	65.8 (379)	4.3E-03a	67.9 (319)	4.2E-07a	59.8 (304)	6.4E-01	62.8 (285)	1.5E-03a
	SLC22A18 (rs450208)	0	30.1 (326)	32.2 (299)	22.7 (131)		27.1 (128)		23.8 (121)		25.8 (117)
		1	69.9 (756)	67.8 (631)	77.3 (445)	1.4E-03a	72.9 (344)	5.3E-02a	76.2 (387)	9.1E-03a	74.2 (337)	1.5E-02a
G2	IGF2BP2 (rs4402960)	0	81.6 (883)	86.1 (796)	79.3 (449)		79 (373)		80.3 (408)		81.9 (372)
		1	18.4 (199)	13.9 (128)	20.7 (117)	2.6E-01	21 (99)	6.5E-04a	19.7 (100)	5.4E-01	18.1 (82)	4.1E-02a
	TCF7L2 (rs7903146)	0	85.9 (929)	90.3 (834)	83.2 (471)		80.7 (381)		84.1 (427)		83.5 (379)
		1	14.1 (153)	9.7 (90)	16.8 (95)	1.5E-01	19.3 (91)	5.2E-07a	15.9 (81)	3.4E-01	16.5 (75)	2.7E-04a
	CDKN2A (rs10811661)	0	9.8 (106)	9.4 (87)	6.9 (39)		10.2 (48)		9.3 (47)		8.8 (40)
		1	90.2 (976)	90.6 (837)	93.1 (527)	4.8E-02a	89.8 (424)	6.5E-01	90.7 (461)	7.3E-01	91.2 (414)	7.2E-01
	SLC30A8 (rs3802177)	0	72.7 (787)	72.8 (673)	67.1 (380)		65.3 (308)		73.8 (375)		73.6 (334)
		1	27.3 (295)	27.2 (251)	32.9 (186)	1.8E-02a	34.7 (164)	3.4E-03a	26.2 (133)	6.5E-01	26.4 (120)	7.7E-01
	HNF1A (rs483353044	0	99.7 (1079)	99.6 (920)	99.5 (563)		99.2 (468)		99.2 (504)		99.3 (451)
		1	0.3 (3)	0.4 (4)	0.5 (3)	4.2E-01	0.8 (4)	3.3E-01	0.8 (4)	1.5E-01	0.7 (3)	5.8E-01
	WFS1 (rs4458523)	0	23.5 (254)	23.2 (214)	22.1 (125)		18.9 (89)		23.6 (120)		23.3 (106)
		1	76.5 (828)	76.8 (710)	77.9 (441)	5.2E-01	81.1 (383)	6.5E-02a	76.4 (388)	9.5E-01	76.7 (348)	9.4E-01
	HMG20A (rs1005752)	0	57.4 (621)	58.8 (547)	58 (333)		57.8 (273)		60.9 (308)		61.9 (281)
		1	42.6 (461)	41.2 (383)	42 (241)	8.1E-01	42.2 (199)	7.3E-01	39.1 (198)	1.9E-01	38.1 (173)	2.7E-01
G3	SLC16A11 (rs75493593)	0	62.5 (676)	62.8 (580)	52.5 (297)		55.7 (263)		57.3 (291)		59.7 (271)
		1	37.5 (406)	37.2 (344)	47.5 (269)	8.8E-05a	44.3 (209)	1.1E-02a	42.7 (217)	4.8E-02a	40.3 (183)	2.7E-01
	IRS1 (rs1801278)	0	97 (1050)	97.5 (907)	98.3 (566)		97.7 (461)		96.5 (490)		96.7 (439)
		1	3 (32)	2.5 (23)	1.7 (10)	1.3E-01	2.3 (11)	8.7E-01	3.5 (18)	5.3E-01	3.3 (15)	3.7E-01
	FABP2 (rs1799883)	0	76.1 (823)	75.8 (705)	78.1 (450)		71.8 (339)		77.4 (393)		77.1 (350)
		1	23.9 (259)	24.2 (225)	21.9 (126)	3.4E-01	28.2 (133)	1E-01a	22.6 (115)	5.7E-01	22.9 (104)	6.0E-01
	CAPN10 (rs7607759)	0	93.9 (1014)	95.6 (889)	95.3 (549)		95.3 (450)		92.9 (472)		94.5 (429)
		1	6.1 (66)	4.4 (41)	4.7 (27)	2.3E-01	4.7 (22)	8.3E-01	7.1 (36)	4.6E-01	5.5 (25)	3.7E-01
	PPP1R3A (rs1799999)	0	72.5 (786)	69 (642)	66 (379)		72.9 (344)		67.9 (345)		70.3 (319)
		1	27.5 (298)	31 (288)	34 (195)	6.0E-03a	27.1 (128)	1.4E-01	32.1 (163)	5.9E-02a	29.7 (135)	6.4E-01
	PTPRD (rs10511567)	0	74 (802)	70.2 (653)	68.9 (397)		75.5 (358)		71.1 (361)		72.5 (329)
		1	26 (282)	29.8 (277)	31.1 (179)	2.8E-02a	24.5 (116)	3.6E-02a	28.9 (147)	2.2E-01	27.5 (125)	3.9E-01
G4	IL6 (rs1800795)	0	91.2 (989)	93.1 (866)	92.9 (535)		93 (439)		92.7 (471)		89 (404)
		1	8.8 (95)	6.9 (64)	7.1 (41)	2.4E-01	7 (33)	9.4E-01	7.3 (37)	3.2E-01	11 (50)	8.7E-03a
	NOS3 (rs2070744)	0	84.8 (919)	86.2 (802)	88.7 (511)		87.9 (415)		86.8 (441)		86.3 (392)
		1	15.2 (165)	13.8 (128)	11.3 (65)	2.7E-02a	12.1 (57)	3.8E-01	13.2 (67)	2.8E-01	13.7 (62)	9.6E-01
	CPED1 (rs10261386)	0	64.2 (695)	66.6 (619)	65.5 (377)		64.4 (304)		65.6 (333)		61.9 (281)
		1	35.8 (387)	33.4 (311)	34.5 (199)	6.2E-01	35.6 (168)	4.2E-01	34.4 (175)	6.1E-01	38.1 (173)	8.8E-02a
	KHDRBS3 (rs6577691)	0	88 (952)	87.3 (812)	89.1 (513)		90.5 (427)		87.8 (446)		91 (413)
		1	12 (130)	12.7 (118)	10.9 (63)	5.1E-01	9.5 (45)	8.2E-02a	12.2 (62)	9.1E-01	9 (41)	4.5E-02a
	CACNA1H (rs4984636)	0	88.3 (957)	89.1 (829)	89.4 (515)		89.5 (424)		93.3 (474)		89.4 (406)
		1	11.7 (127)	10.9 (101)	10.6 (61)	4.9E-01	10.5 (50)	8.6E-01	6.7 (34)	1.9E-03a	10.6 (48)	8.7E-01
Abbreviations: RA, risk allele; SNP, single nucleotide polymorphism; T2D, type 2 diabetes.
aP ≤ 0.1 (controls versus cases).

## Sheet: Table S6
Table S6. Allelic association of 23 SNPs with T2D stratified by age of T2D diagnosis and sex (4040 chromosomes)
Group	Locus (SNP)	Univariate Logistic Regression Models
		T2D diagnosis ≤45 years			T2D diagnosis ≥46 years			Females		Males
		OR (95% CI)	p-Wald	SI (p-Wald)	OR (95% CI)	p-Wald	SI (p-Wald)	OR (95% CI)	p-Wald	OR (95% CI)	p-Wald
G1	INS-IGF2 (rs149483638)	1.2 (1-1.4)	3.9E-02a	>0.1	1.29 (1.1-1.5)	4.8E-03a	5.7E-02a	1.08 (0.9-1.3)	4.2E-01	1.47 (1.2-1.8)	3.0E-04a
	INS (rs689)	1.32 (1.1-1.6)	3.4E-03a	3.1E-02a	1.32 (1.1-1.6)	3.9E-03a	>0.1	1.15 (0.9-1.4)	1.9E-01	1.54 (1.2-1.9)	1.9E-04a
	KCNQ1 (rs2237897)	1.58 (1.3-1.9)	2.6E-08a	1.3E-02a	1.29 (1.1-1.5)	2.0E-03a	2.7E-0 2a	1.2 (1-1.4)	4.4E-02a	1.77 (1.5-2.1)	5.8E-09a
	CDKN1C (rs163168)	1.55 (1.3-1.8)	3.2E-08a	6.9E-02a	1.22 (1-1.4)	1.2E-02a	4.6E-02a	1.2 (1-1.4)	3.5E-02a	1.63 (1.4-2)	2.6E-07a
	SLC22A18 (rs450208)	1.37 (1.2-1.6)	2.4E-04a	>0.1	1.37 (1.2-1.6)	3.9E-04a	>0.1	1.43 (1.2-1.7)	2.3E-04a	1.32 (1.1-1.6)	7.0E-03a
G2	IGF2BP2 (rs4402960)	1.35 (1.1-1.6)	2.1E-03a	7.1E-02a	1.2 (1-1.5)	7.7E-02a	>0.1	1.12 (0.9-1.4)	2.9E-01	1.51 (1.2-1.9)	1.0E-03a
	TCF7L2 (rs7903146)	1.58 (1.3-1.9)	1.4E-05a	5.9E-03a	1.4 (1.1-1.7)	2.2E-03a	3.9E-02a	1.19 (0.9-1.5)	1.5E-01	2.03 (1.5-2.7)	4.4E-07a
	CDKN2A (rs10811661)	1.16 (0.9-1.5)	2.6E-01	8.4E-02a	1.07 (0.8-1.4)	6.1E-01	>0.1	1.26 (0.9-1.7)	1.3E-01	0.99 (0.7-1.4)	9.7E-01
	SLC30A8 (rs3802177)	1.36 (1.2-1.6)	2.0E-04a	>0.1	0.95 (0.8-1.1)	6.0E-01	>0.1	1.12 (0.9-1.4)	2.2E-01	1.18 (1-1.4)	9.9E-02a
	HNF1A (rs483353044)	1.94 (0.7-5.5)	2.2E-01	>0.1	2.09 (0.7-6)	1.7E-01	>0.1	2.35 (0.6-9.1)	2.2E-01	1.74 (0.5-6)	3.8E-01
	WFS1 (rs4458523)	1.17 (1-1.4)	8.9E-02a	>0.1	0.99 (0.8-1.2)	9.2E-01	>0.1	1.03 (0.8-1.3)	7.8E-01	1.13 (0.9-1.4)	2.8E-01
	HMG20A (rs1005752)	1 (0.9-1.2)	9.5E-01	>0.1	0.87 (0.7-1)	8.7E-02a	>0.1	0.93 (0.8-1.1)	3.9E-01	0.96 (0.8-1.2)	6.4E-01
	SLC16A11 (rs75493593)	1.43 (1.2-1.7)	4.0E-06a	>0.1	1.19 (1-1.4)	2.8E-02a	>0.1	1.37 (1.2-1.6)	3.6E-04a	1.24 (1-1.5)	2.1E-02a
	IRS1 (rs1801278)	0.73 (0.4-1.2)	2.2E-01	>0.1	1.26 (0.8-2)	3.0E-01	>0.1	0.87 (0.5-1.4)	5.8E-01	1.13 (0.6-2)	6.6E-01
	FABP2 (rs1799883)	1.04 (0.9-1.2)	6.9E-01	6.9E-02a	0.93 (0.8-1.1)	4.4E-01	>0.1	0.92 (0.8-1.1)	3.9E-01	1.08 (0.9-1.3)	4.9E-01
	CAPN10 (rs7607759)	0.87 (0.6-1.2)	4.4E-01	>0.1	1.2 (0.9-1.7)	2.6E-01	>0.1	0.97 (0.7-1.4)	8.9E-01	1.15 (0.8-1.8)	5.1E-01
	PPP1R3A (rs1799999)	1.09 (0.9-1.3)	3.1E-01	3.3E-03a	1.09 (0.9-1.3)	2.9E-01	>0.1	1.29 (1.1-1.6)	6.1E-03a	0.88 (0.7-1.1)	2.2E-01
G3	PTPRD (rs10511567)	1.02 (0.9-1.2)	8.4E-01	2.5E-03a	1.03 (0.9-1.2)	7.7E-01	>0.1	1.22 (1-1.5)	3.5E-02a	0.83 (0.7-1)	6.6E-02a
G4	IL6 (rs1800795)	0.89 (0.7-1.2)	4.1E-01	>0.1	1.16 (0.9-1.5)	2.9E-01	1.1E-02a	0.8 (0.6-1.1)	1.7E-01	1.33 (0.9-1.9)	1.0E-01a
	NOS3 (rs2070744)	0.77 (0.6-1)	2.6E-02a	>0.1	0.91 (0.7-1.1)	4.1E-01	>0.1	0.77 (0.6-1)	4.1E-02a	0.92 (0.7-1.2)	5.4E-01
	CPED1 (rs10261386)	1.01 (0.9-1.2)	8.6E-01	>0.1	1.07 (0.9-1.3)	4.3E-01	>0.1	0.95 (0.8-1.1)	5.3E-01	1.16 (1-1.4)	1.2E-01
	KHDRBS3 (rs6577691)	0.82 (0.6-1)	9.8E-02a	>0.1	0.85 (0.7-1.1)	2.0E-01	>0.1	0.96 (0.7-1.2)	7.4E-01	0.71 (0.5-1)	2.2E-02a
	CACNA1H (rs4984636)	0.93 (0.7-1.2)	5.3E-01	>0.1	0.73 (0.6-1)	2.0E-02a	3.2E-02a	0.72 (0.5-1)	2.1E-02a	0.98 (0.7-1.3)	8.7E-01
No. of SNPs		12			10			8		12
Sum of univariate R2		0.0737			0.0332			0.035		0.107
Abbreviations: CI, confidence interval; OR, odds ratio; SI, sex interaction; SNP, single polymorphonuclear polymorphism; T2D, type 2 diabetes.
aP ≤ 0.1.

## Sheet: Table S7
Table S7. Analysis of the Hardy–Weinberg equilibrium in the control group (n = 1008)
Locus	Number of RA	Genotypic Frequency: % (n)
		Observed	Expected	Chi square
SLC16A11 (rs75493593)	0	40.9 (410)	39.2 (393)	0.270
	1	43.5 (436)	46.8 (470)
	2	15.7 (157)	14 (140)
INS-IGF2 (rs149483638)	0	10.4 (104)	7.9 (79)	0.026
	1	35.4 (355)	40.4 (405)
	2	54.2 (544)	51.7 (519)
HNF1A (rs483353044	0	99.3 (996)	99.3 (996)	1000
	1	0.7 (7)	0.7 (7)
WFS1 (rs4458523)	0	6.3 (63)	5.4 (55)	0.604
	1	34.1 (342)	35.8 (359)
	2	59.6 (598)	58.8 (590)
IGF2BP2 (rs4402960)	0	70.1 (703)	70.1 (703)	0.998
	1	27.2 (273)	27.3 (274)
	2	2.7 (27)	2.7 (27)
INS (rs689)	0	66.9 (661)	66 (652)	0.440
	1	28.6 (283)	30.5 (301)
	2	4.5 (44)	3.5 (35)
KCNQ1 (rs2237897)	0	16.8 (169)	15.4 (154)	0.386
	1	44.8 (449)	47.7 (478)
	2	38.4 (385)	36.9 (370)
TCF7L2 (rs7903146)	0	77.7 (779)	77.2 (775)	0.714
	1	20.4 (205)	21.3 (214)
	2	1.9 (19)	1.5 (15)
CDKN2A (rs10811661)	0	1.5 (15)	0.9 (9)	0.391
	1	16.3 (163)	17.4 (174)
	2	82.3 (825)	81.7 (819)
IRS1 (rs1801278)	0	94.8 (954)	94.6 (952)	0.560
	1	4.9 (49)	5.3 (53)
	2	0.3 (3)	0.1 (1)
FABP2 (rs1799883)	0	58.3 (587)	57.7 (580)	0.701
	1	35.2 (354)	36.5 (368)
	2	6.5 (65)	5.8 (58)
CAPN10 (rs7607759)	0	89.4 (898)	89.6 (901)	0.204
	1	10.6 (107)	10.1 (101)
	2	0 (0)	0.3 (3)
PPP1R3A (rs1799999)	0	50.7 (511)	50.3 (506)	0.876
	1	40.3 (406)	41.3 (415)
	2	8.9 (90)	8.5 (85)
SLC30A8 (rs3802177)	0	53 (532)	53 (531)	0.991
	1	39.5 (396)	39.6 (397)
	2	7.5 (75)	7.4 (74)
PTPRD (rs10511567)	0	53.6 (540)	52.2 (526)	0.299
	1	37.2 (375)	40.1 (404)
	2	9.1 (92)	7.7 (78)
CDKN1C (rs163168)	0	20.2 (203)	19 (191)	0.567
	1	46.9 (471)	49.2 (494)
	2	32.9 (331)	31.8 (319)
SLC22A18 (rs450208)	0	10.3 (104)	9.6 (97)	0.769
	1	41.5 (417)	42.8 (431)
	2	48.2 (485)	47.5 (478)
IL6 (rs1800795)	0	85.7 (863)	84.8 (854)	0.084
	1	12.8 (129)	14.5 (146)
	2	1.5 (15)	0.6 (6)
HMG20A (rs1005752)	0	34.3 (345)	33.7 (339)	0.860
	1	47.5 (478)	48.7 (490)
	2	18.2 (183)	17.6 (177)
NOS3 (rs2070744)	0	74 (745)	73 (735)	0.254
	1	22.9 (231)	24.9 (250)
	2	3.1 (31)	2.1 (21)
CPED1 (rs10261386)	0	43.3 (436)	42.7 (429)	0.790
	1	43.9 (442)	45.3 (456)
	2	12.7 (128)	12 (121)
KHDRBS3 (rs6577691)	0	77.5 (780)	76.9 (773)	0.415
	1	20.3 (204)	21.6 (217)
	2	2.2 (22)	1.5 (15)
CACNA1H (rs4984636)	0	78.6 (792)	78.6 (792)	1000
	1	20.1 (202)	20.1 (202)
	2	1.3 (13)	1.3 (13)
Abbreviation: RA, risk allele.

## Sheet: Table S8
Table S8. Genotypic frequency of 23 SNPs stratified by age at T2D diagnosis (N = 2020).
Group	Locus	RA	Genotypic Frequency: % (n)
			T2D diagnosis any age				T2D diagnosis ≤ 45 years				T2D diagnosis ≥ 46 years
			Controls	Cases	Chi square	Linear Chi square	Controls	Cases	Chi square	Linear Chi square	Controls	Cases	Chi square	Linear Chi square
G1	INS-IGF2 (rs149483638)	0	10.4 (104)	5.9 (59)			10.4 (104)	6.6 (34)			10.4 (104)	5.2 (25)
		1	35.4 (355)	35.9 (361)	9.30E-04a	3.12E-03a	35.4 (355)	36 (187)	4.59E-02a	4.85E-02a	35.4 (355)	36 (173)	3.58E-03	6.78E-03
		2	54.2 (544)	58.2 (585)			54.2 (544)	57.4 (298)			54.2 (544)	58.8 (283)
	INS (rs689)	0	66.9 (661)	58.9 (586)			66.9 (661)	58.9 (299)			66.9 (661)	58.9 (284)
		1	28.6 (283)	35.6 (354)	1.10E-03a	5.63E-04a	28.6 (283)	35.6 (181)	8.90E-03a	4.12E-03a	28.6 (283)	35.5 (171)	1.11E-02	4.70E-03
		2	4.5 (44)	5.5 (55)			4.5 (44)	5.5 (28)			4.5 (44)	5.6 (27)
	KCNQ1 (rs2237897)	0	16.8 (169)	11.1 (112)			16.8 (169)	9.1 (47)			16.8 (169)	13.5 (65)
		1	44.8 (449)	39.7 (399)	8.21E-07a	1.31E-07a	44.8 (449)	39.9 (207)	4.14E-07a	6.00E-08a	44.8 (449)	39.7 (191)	7.47E-03	2.92E-03
		2	38.4 (385)	49.2 (494)			38.4 (385)	51.1 (265)			38.4 (385)	46.8 (225)
	CDKN1C (rs163168)	0	20.2 (203)	13.4 (135)			20.2 (203)	11.1 (58)			20.2 (203)	16 (77)
		1	46.9 (471)	44.9 (453)	4.13E-06a	7.16E-07a	46.9 (471)	44.4 (232)	3.46E-07a	5.61E-08a	46.9 (471)	45.5 (219)	4.93E-02	1.42E-02
		2	32.9 (331)	41.7 (421)			32.9 (331)	44.6 (233)			32.9 (331)	38.5 (185)
	SLC22A18 (rs450208)	0	10.3 (104)	5.5 (56)			10.3 (104)	5 (26)			10.3 (104)	6.2 (30)
		1	41.5 (417)	38.2 (386)	1.56E-05a	6.22E-06a	41.5 (417)	39.5 (207)	3.93E-04a	2.49E-04a	41.5 (417)	37 (178)	2.09E-03	4.59E-04
		2	48.2 (485)	56.2 (568)			48.2 (485)	55.5 (291)			48.2 (485)	56.8 (273)
G2	IGF2BP2 (rs4402960)	0	70.1 (703)	64.5 (648)			70.1 (703)	63 (327)			70.1 (703)	66.1 (318)
		1	27.2 (273)	31.2 (314)	1.25E-02a	3.28E-03a	27.2 (273)	32.4 (168)	8.74E-03a	2.20E-03a	27.2 (273)	29.9 (144)	1.96E-01	7.83E-02
		2	2.7 (27)	4.3 (43)			2.7 (27)	4.6 (24)			2.7 (27)	4 (19)
	TCF7L2 (rs7903146)	0	77.7 (779)	68.1 (684)			77.7 (779)	66.5 (345)			77.7 (779)	69.9 (336)
		1	20.4 (205)	29.7 (298)	6.99E-06a	7.05E-06a	20.4 (205)	31.2 (162)	1.26E-05a	1.34E-05a	20.4 (205)	27.9 (134)	4.69E-03	2.38E-03
		2	1.9 (19)	2.3 (23)			1.9 (19)	2.3 (12)			1.9 (19)	2.3 (11)
	CDKN2A (rs10811661)	0	1.5 (15)	1.1 (11)			1.5 (15)	1.3 (7)			1.5 (15)	0.8 (4)
		1	16.3 (163)	15.1 (152)	5.57E-01	3.02E-01	16.3 (163)	14.1 (73)	5.15E-01	2.79E-01	16.3 (163)	16.4 (79)	5.67E-01	6.22E-01
		2	82.3 (825)	83.8 (842)			82.3 (825)	84.6 (439)			82.3 (825)	82.7 (398)
	SLC30A8 (rs3802177)	0	53 (532)	50.4 (507)			53 (532)	47.8 (248)			53 (532)	53.2 (256)
		1	39.5 (396)	38.9 (391)	4.38E-02a	4.80E-02a	39.5 (396)	37 (192)	1.20E-05a	3.12E-04a	39.5 (396)	41 (197)	4.81E-01	5.95E-01
		2	7.5 (75)	10.6 (107)			7.5 (75)	15.2 (79)			7.5 (75)	5.8 (28)
	HNF1A (rs483353044	0	99.3 (996)	98.6 (991)			99.3 (996)	98.7 (512)			99.3 (996)	98.5 (474)
		1	0.7 (7)	1.4 (14)	1.26E-01		0.7 (7)	1.3 (7)	2.07E-01		0.7 (7)	1.5 (7)	1.58E-01
	WFS1 (rs4458523)	0	6.3 (63)	5.5 (55)			6.3 (63)	4.2 (22)			6.3 (63)	6.7 (32)
		1	34.1 (342)	33.2 (334)	6.37E-01	3.58E-01	34.1 (342)	32.8 (170)	1.84E-01	9.40E-02a	34.1 (342)	33.7 (162)	9.57E-01	9.24E-01
		2	59.6 (598)	61.3 (616)			59.6 (598)	63 (327)			59.6 (598)	59.7 (287)
	HMG20A (rs1005752)	0	34.3 (345)	35.9 (362)			34.3 (345)	35 (183)			34.3 (345)	36.9 (177)
		1	47.5 (478)	47.2 (476)	6.41E-01	3.48E-01	47.5 (478)	45.9 (240)	8.18E-01	9.51E-01	47.5 (478)	49 (235)	1.44E-01	8.81E-02
		2	18.2 (183)	16.9 (170)			18.2 (183)	19.1 (100)			18.2 (183)	14.2 (68)
G3	SLC16A11 (rs75493593)	0	40.9 (410)	32 (322)			40.9 (410)	30.6 (159)			40.9 (410)	33.5 (161)
		1	43.5 (436)	48.2 (484)	1.21E-04a	4.39E-05a	43.5 (436)	46.6 (242)	4.87E-05a	8.45E-06a	43.5 (436)	49.9 (240)	2.05E-02	3.15E-02
		2	15.7 (157)	19.8 (199)			15.7 (157)	22.7 (118)			15.7 (157)	16.6 (80)
	IRS1 (rs1801278)	0	94.8 (954)	94.9 (958)			94.8 (954)	96.2 (504)			94.8 (954)	93.3 (449)
		1	4.9 (49)	5 (50)	9.00E-01	9.09E-01	4.9 (49)	3.6 (19)	4.92E-01	2.37E-01	4.9 (49)	6.4 (31)	4.33E-01	3.09E-01
		2	0.3 (3)	0.2 (2)			0.3 (3)	0.2 (1)			0.3 (3)	0.2 (1)
	FABP2 (rs1799883)	0	58.3 (587)	58 (586)			58.3 (587)	57.4 (301)			58.3 (587)	58.8 (283)
		1	35.2 (354)	36.2 (366)	7.44E-01	8.86E-01	35.2 (354)	35.7 (187)	9.23E-01	6.93E-01	35.2 (354)	36.8 (177)	2.57E-01	4.41E-01
		2	6.5 (65)	5.7 (58)			6.5 (65)	6.9 (36)			6.5 (65)	4.4 (21)
	CAPN10 (rs7607759)	0	89.4 (898)	89.2 (901)			89.4 (898)	91 (477)			89.4 (898)	87.5 (421)
		1	10.6 (107)	10.5 (106)	2.23E-01	7.53E-01	10.6 (107)	8.6 (45)	6.68E-02a	4.34E-01	10.6 (107)	12.3 (59)	2.26E-01	2.50E-01
		2	0 (0)	0.3 (3)			0 (0)	0.4 (2)			0 (0)	0.2 (1)
	PPP1R3A (rs1799999)	0	50.7 (511)	48.1 (485)			50.7 (511)	48.6 (254)			50.7 (511)	47.2 (227)
		1	40.3 (406)	42.2 (426)	4.73E-01	2.35E-01	40.3 (406)	41.1 (215)	5.82E-01	3.13E-01	40.3 (406)	43.7 (210)	4.23E-01	2.96E-01
		2	8.9 (90)	9.7 (98)			8.9 (90)	10.3 (54)			8.9 (90)	9.1 (44)
	PTPRD (rs10511567)	0	53.6 (540)	51.5 (521)			53.6 (540)	51 (268)			53.6 (540)	52 (250)
		1	37.2 (375)	40.6 (410)	2.55E-01	7.63E-01	37.2 (375)	41.7 (219)	1.59E-01	8.45E-01	37.2 (375)	39.5 (190)	6.90E-01	7.74E-01
		2	9.1 (92)	7.9 (80)			9.1 (92)	7.2 (38)			9.1 (92)	8.5 (41)
	IL6 (rs1800795)	0	85.7 (863)	84.8 (856)			85.7 (863)	86.3 (452)			85.7 (863)	83 (399)
		1	12.8 (129)	14.6 (147)	1.28E-01	9.31E-01	12.8 (129)	13.4 (70)	1.42E-01	4.26E-01	12.8 (129)	16 (77)	2.03E-01	3.07E-01
		2	1.5 (15)	0.7 (7)			1.5 (15)	0.4 (2)			1.5 (15)	1 (5)
	NOS3 (rs2070744)	0	74 (745)	77.4 (782)			74 (745)	79 (414)			74 (745)	75.7 (364)
		1	22.9 (231)	20.2 (204)	1.77E-01	6.36E-02a	22.9 (231)	18.7 (98)	9.11E-02a	3.22E-02a	22.9 (231)	21.8 (105)	7.09E-01	4.21E-01
		2	3.1 (31)	2.4 (24)			3.1 (31)	2.3 (12)			3.1 (31)	2.5 (12)
	CPED1 (rs10261386)	0	43.3 (436)	41.6 (420)			43.3 (436)	41.4 (217)			43.3 (436)	42 (202)
		1	43.9 (442)	45.6 (461)	7.07E-01	5.52E-01	43.9 (442)	47.1 (247)	4.63E-01	8.57E-01	43.9 (442)	43.7 (210)	6.74E-01	4.37E-01
G4		2	12.7 (128)	12.8 (129)			12.7 (128)	11.5 (60)			12.7 (128)	14.3 (69)
	KHDRBS3 (rs6577691)	0	77.5 (780)	80.6 (814)			77.5 (780)	81.5 (427)			77.5 (780)	79.8 (384)
		1	20.3 (204)	17.7 (179)	2.24E-01	8.46E-02a	20.3 (204)	16.4 (86)	1.82E-01	1.11E-01	20.3 (204)	18.9 (91)	3.59E-01	2.11E-01
		2	2.2 (22)	1.7 (17)			2.2 (22)	2.1 (11)			2.2 (22)	1.2 (6)
	CACNA1H (rs4984636)	0	78.6 (792)	81.6 (825)			78.6 (792)	80 (420)			78.6 (792)	83.4 (401)
		1	20.1 (202)	17.6 (178)	1.85E-01	7.24E-02a	20.1 (202)	18.9 (99)	8.21E-01	5.31E-01	20.1 (202)	16.2 (78)	5.15E-02	1.90E-02
		2	1.3 (13)	0.8 (8)			1.3 (13)	1.1 (6)			1.3 (13)	0.4 (2)
Abbreviations: RA, risk allele; SNP, single nucleotide polymorphism; T2D, type 2 diabetes.
aMarkers that entered the multivariate model.

## Sheet: Table S9
Table S9. Genotypic frequency of 23 SNPs stratified by sex (N = 2020)
Group	Locus	RA	Genotypic frequency
			Females				Males
			Controls	Cases	Chi square	Linear chi square	Controls	Cases	Chi square	Linear chi square
			(n = 543)	(n = 543)			(n = 465)	(n = 464)
G1	INS-IGF2 (rs149483638)	0	9.4 (51)	7 (38)			11.5 (53)	4.5 (21)
		1	34.4 (186)	36.1 (195)	3.46E-01	4.36E-01	36.6 (169)	35.7 (166)	2.43E-04a	4.34E-04a
		2	56.2 (304)	56.9 (307)			51.9 (240)	59.8 (278)
	INS (rs689)	0	65.5 (349)	61.5 (327)			68.6 (312)	55.9 (259)
		1	29.5 (157)	32.9 (175)	3.97E-01	2.06E-01	27.7 (126)	38.7 (179)	4.13E-04a	1.87E-04a
		2	5.1 (27)	5.6 (30)			3.7 (17)	5.4 (25)
	KCNQ1 (rs2237897)	0	13.7 (74)	10.9 (59)			20.6 (95)	11.4 (53)
		1	44.5 (241)	41.9 (226)	1.41E-01b	4.80E-02a	45 (208)	37.2 (173)	1.67E-07a	3.08E-08a
		2	41.8 (226)	47.2 (255)			34.4 (159)	51.4 (239)
	CDKN1C (rs163168)	0	17.4 (94)	13.4 (73)			23.4 (109)	13.4 (62)
		1	48 (259)	47.2 (257)	1.01E-01a	3.54E-02a	45.6 (212)	42.2 (196)	4.72E-06a	7.50E-07a
		2	34.6 (187)	39.4 (215)			31 (144)	44.4 (206)
	SLC22A18 (rs450208)	0	10.4 (56)	4.4 (24)			10.3 (48)	6.9 (32)
		1	39.6 (214)	37.4 (204)	2.46E-04a	2.44E-04a	43.7 (203)	39.1 (182)	2.61E-02a	6.99E-03a
		2	50.1 (271)	58.2 (317)			46 (214)	54 (251)
G2	IGF2BP2 (rs4402960)	0	66.4 (359)	64.1 (346)			74.5 (344)	64.9 (302)
		1	30.5 (165)	31.5 (170)	4.70E-01	2.92E-01	23.4 (108)	31 (144)	4.85E-03a	1.12E-03a
		2	3.1 (17)	4.4 (24)			2.2 (10)	4.1 (19)
	TCF7L2 (rs7903146)	0	74.1 (401)	69.6 (376)			81.8 (378)	66.2 (308)
		1	23.5 (127)	28 (151)	2.37E-01	1.47E-01	16.9 (78)	31.6 (147)	4.36E-07a	2.48E-07a
		2	2.4 (13)	2.4 (13)			1.3 (6)	2.2 (10)
	CDKN2A (rs10811661)	0	1.8 (10)	0.9 (5)			1.1 (5)	1.3 (6)
		1	15.9 (86)	14.1 (76)	2.87E-01	1.48E-01	16.7 (77)	16.3 (76)	9.51E-01	9.73E-01
		2	82.3 (445)	85 (459)			82.3 (380)	82.4 (383)
	SLC30A8 (rs3802177)	0	54 (292)	50.4 (272)			51.9 (240)	50.5 (235)
		1	37.5 (203)	40 (216)	4.77E-01	2.34E-01	41.8 (193)	37.6 (175)	1.13E-02a	1.04E-01a
		2	8.5 (46)	9.6 (52)			6.3 (29)	11.8 (55)
	HNF1A (rs483353044)	0	99.4 (538)	98.7 (533)			99.1 (458)	98.5 (458)
		1	0.6 (3)	1.3 (7)	2.03E-01b	2.03E-01b	0.9 (4)	1.5 (7)	3.69E-01	3.69E-01
	WFS1 (rs4458523)	0	6.3 (34)	6.1 (33)			6.3 (29)	4.7 (22)
		1	34.4 (186)	33.7 (182)	9.60E-01	7.83E-01	33.8 (156)	32.7 (152)	5.10E-01	2.88E-01
		2	59.3 (321)	60.2 (325)			60 (277)	62.6 (291)
	HMG20A (rs1005752)	0	34.4 (186)	35.4 (192)			34.2 (159)	36.6 (170)
		1	46 (249)	47.7 (259)	5.28E-01	4.00E-01	49.2 (229)	46.7 (217)	7.06E-01	6.38E-01
		2	19.6 (106)	16.9 (92)			16.6 (77)	16.8 (78)
G3	SLC16A11 (rs75493593)	0	41.2 (223)	30.2 (163)			40.5 (187)	34.2 (159)
		1	42.5 (230)	49.4 (267)	7.02E-04a	4.95E-04a	44.6 (206)	46.7 (217)	7.91E-02a	2.44E-02a
		2	16.3 (88)	20.4 (110)			14.9 (69)	19.1 (89)
	IRS1 (rs1801278)	0	94.5 (511)	94.9 (517)			95.3 (443)	94.8 (441)
		1	5.2 (28)	5.1 (28)	3.64E-01	5.88E-01	4.5 (21)	4.7 (22)	8.35E-01	6.79E-01
		2	0.4 (2)	0 (0)			0.2 (1)	0.4 (2)
	FABP2 (rs1799883)	0	58.2 (315)	60 (327)			58.5 (272)	55.7 (259)
		1	35.7 (193)	35.2 (192)	5.94E-01	3.92E-01	34.6 (161)	37.4 (174)	6.63E-01	4.94E-01
		2	6.1 (33)	4.8 (26)			6.9 (32)	6.9 (32)
	CAPN10 (rs7607759)	0	87.8 (474)	88.4 (482)			91.2 (424)	90.1 (419)
		1	12.2 (66)	11.2 (61)	3.26E-01	8.83E-01	8.8 (41)	9.7 (45)	5.45E-01	5.07E-01
		2	0 (0)	0.4 (2)			0 (0)	0.2 (1)
	PPP1R3A (rs1799999)	0	53.3 (289)	46.5 (253)			47.7 (222)	49.9 (232)
		1	38.4 (208)	41.2 (224)	2.60E-02a	7.54E-03a	42.6 (198)	43.4 (202)	2.42E-01	2.16E-01
		2	8.3 (45)	12.3 (67)			9.7 (45)	6.7 (31)
	PTPRD (rs10511567)	0	57 (309)	48.1 (262)			49.7 (231)	55.6 (259)
		1	33.9 (184)	43.7 (238)	4.21E-03a	3.80E-02a	41.1 (191)	36.9 (172)	1.81E-01b	7.04E-02a
		2	9 (49)	8.3 (45)			9.2 (43)	7.5 (35)
G4	IL6 (rs1800795)	0	84.1 (456)	86.4 (471)			87.5 (407)	82.8 (385)
		1	14.2 (77)	12.8 (70)	2.88E-01	1.82E-01	11.2 (52)	16.6 (77)	3.96E-02a	1.11E-01b
		2	1.7 (9)	0.7 (4)			1.3 (6)	0.6 (3)
	NOS3 (rs2070744)	0	73.1 (396)	78.3 (427)			75.1 (349)	76.3 (355)
		1	23.4 (127)	18.9 (103)	1.27E-01b	5.17E-02a	22.4 (104)	21.7 (101)	7.70E-01	5.47E-01
		2	3.5 (19)	2.8 (15)			2.6 (12)	1.9 (9)
	CPED1 (rs10261386)	0	41.4 (224)	43.3 (236)			45.6 (212)	39.6 (184)
		1	45.7 (247)	44.4 (242)	8.13E-01	5.37E-01	41.9 (195)	47.1 (219)	1.73E-01b	1.25E-01b
		2	12.9 (70)	12.3 (67)			12.5 (58)	13.3 (62)
	KHDRBS3 (rs6577691)	0	78.6 (425)	79.1 (431)			76.3 (355)	82.4 (383)
		1	18.9 (102)	18.7 (102)	9.13E-01	7.54E-01	21.9 (102)	16.6 (77)	7.26E-02a	2.30E-02a
		2	2.6 (14)	2.2 (12)			1.7 (8)	1.1 (5)
	CACNA1H (rs4984636)	0	77.9 (422)	82.9 (452)			79.6 (370)	80 (373)
		1	20.8 (113)	16.7 (91)	4.57E-02a	1.95E-02a	19.1 (89)	18.7 (87)	9.83E-01	8.69E-01
		2	1.3 (7)	0.4 (2)			1.3 (6)	1.3 (6)
Abbreviations: RA, risk allele; SNP, single nucleotide polymorphism; T2D, type 2 diabetes.
aP < 0.1 and bP < 0.2 were selected for the multivariate model.

## Sheet: Table S10
Table S10. Genotypic frequency of 23 SNPs stratified by sex and age at T2D diagnosis (N = 2020).
Group	Locus	RA	Genotypic frequency
			Controls		T2D diagnosis ≤45 years								T2D diagnosis ≥ 46 years
			Females	Males	Females				Males				Females				Males
			Control	Control	Cases	Chi square	Linear chi square	Chi square alleles comparison	Cases	Chi square	Linear chi square	Chi square alleles comparison	Cases	Chi square	Linear chi square	Chi square alleles comparison	Cases	Chi square	Linear chi square	Chi square alleles comparison
			(n = 543)	(n = 465)	(n = 288)				(n = 237)				(n = 255)				(n = 227)
G1	INS-IGF2 (rs149483638)	0	9.4 (51)	11.5 (53)	7.4 (21)				5.5 (13)				6.7 (17)				3.5 (8)
		1	34.4 (186)	36.6 (169)	36 (102)	6.04E-01	6.23E-01	6.1E-01	36 (85)	2.85E-02a	1.82E-02a	1.4E-02a	36.2 (92)	4.27E-01	4.62E-01	4.4E-01	35.7 (81)	1.46E-03a	1.50E-03a	9.7E-04a
		2	56.2 (304)	51.9 (240)	56.5 (160)				58.5 (138)				57.1 (145)				60.8 (138)
	INS (rs689)	0	65.5 (349)	68.6 (312)	62 (170)				55.1 (129)				60.4 (154)				57.3 (130)
		1	29.5 (157)	27.7 (126)	33.6 (92)	4.71E-01	5.25E-01	5.2E-01	38 (89)	1.69E-03a	4.02E-04a	3.1E-04a	32.5 (83)	2.95E-01	1.20E-01b	1.1E-01b	38.8 (88)	1.15E-02a	1.14E-02a	1.1E-02a
		2	5.1 (27)	3.7 (17)	4.4 (12)				6.8 (16)				7.1 (18)				4 (9)
	KCNQ1 (rs2237897)	0	13.7 (74)	20.6 (95)	9.9 (28)				8.1 (19)				12.2 (31)				15 (34)
		1	44.5 (241)	45 (208)	40.3 (114)	5.97E-02a	1.82E-02a	1.6E-02a	39.4 (93)	5.65E-07a	8.44E-08a	2.4E-08a	43.7 (111)	7.67E-01	4.68E-01	4.6E-01	35.2 (80)	5.21E-04a	4.35E-04a	1.9E-04a
		2	41.8 (226)	34.4 (159)	49.8 (141)				52.5 (124)				44.1 (112)				49.8 (113)
	CDKN1C (rs163168)	0	17.4 (94)	23.4 (109)	11.8 (34)				10.2 (24)				15.4 (39)				16.7 (38)
		1	48 (259)	45.6 (212)	44.8 (129)	1.78E-02a	4.57E-03a	4.3E-03a	43.8 (103)	5.48E-06a	1.06E-06a	4.2E-07a	49.6 (126)	7.64E-01	6.41E-01	6.4E-01	41 (93)	8.22E-03a	2.50E-03a	1.5E-03a
		2	34.6 (187)	31 (144)	43.4 (125)				46 (108)				35 (89)				42.3 (96)
	SLC22A18 (rs450208)	0	10.4 (56)	10.3 (48)	3.5 (10)				6.8 (16)				5.5 (14)				7 (16)
		1	39.6 (214)	43.7 (203)	38.5 (111)	1.21E-03a	1.50E-03a	1.4E-03a	40.7 (96)	1.45E-01b	5.24E-02a	5.3E-02a	36.6 (93)	3.06E-02 a	1.07E-02 a	9.1E-03 a	37.4 (85)	5.04E-02a	1.57E-02a	1.5E-02a
		2	50.1 (271)	46 (214)	58 (167)				52.5 (124)				57.9 (147)				55.5 (126)
G2	IGF2BP2 (rs4402960)	0	66.4 (359)	74.5 (344)	63.3 (179)				62.7 (148)				65 (165)				67.4 (153)
		1	30.5 (165)	23.4 (108)	32.2 (91)	4.69E-01	2.64E-01	2.6E-01	32.6 (77)	3.45E-03a	7.68E-04a	6.5E-04a	30.7 (78)	6.88E-01	5.38E-01	5.4E-01	29.1 (66)	1.30E-01b	4.35E-02a	4.1E-02a
		2	3.1 (17)	2.2 (10)	4.6 (13)				4.7 (11)				4.3 (11)				3.5 (8)
	TCF7L2 (rs7903146)	0	74.1 (401)	81.8 (378)	67.8 (192)				64.8 (153)				71.7 (182)				67.8 (154)
		1	23.5 (127)	16.9 (78)	30.7 (87)	5.85E-02a	1.51E-01b	1.5E-01b	31.8 (75)	3.47E-06a	7.61E-07a	5.2E-07a	24.8 (63)	5.82E-01	3.55E-01	3.4E-01	31.3 (71)	8.86E-05a	2.25E-04a	2.7E-04a
		2	2.4 (13)	1.3 (6)	1.4 (4)				3.4 (8)				3.5 (9)				0.9 (2)
	CDKN2A (rs10811661)	0	1.8 (10)	1.1 (5)	0.7 (2)				2.1 (5)				1.2 (3)				0.4 (1)
		1	15.9 (86)	16.7 (77)	12.4 (35)	1.55E-01b	5.78E-02a	4.8E-02a	16.1 (38)	5.47E-01	6.61E-01	6.5E-01	16.1 (41)	7.86E-01	7.41E-01	7.3E-01	16.7 (38)	6.95E-01	7.16E-01	7.2E-01
		2	82.3 (445)	82.3 (380)	86.9 (246)				81.8 (193)				82.7 (210)				82.8 (188)
	SLC30A8 (rs3802177)	0	54 (292)	51.9 (240)	48.4 (137)				47 (111)				52.4 (133)				54.2 (123)
		1	37.5 (203)	41.8 (193)	37.5 (106)	3.42E-02a	2.33E-02a	1.8E-02a	36.4 (86)	8.69E-05a	4.13E-03a	3.4E-03a	42.9 (109)	9.32E-02a	6.50E-01	6.5E-01	38.8 (88)	7.33E-01	7.69E-01	7.7E-01
		2	8.5 (46)	6.3 (29)	14.1 (40)				16.5 (39)				4.7 (12)				7 (16)
	HNF1A (rs483353044)	0	99.4 (538)	99.1 (458)	98.9 (280)				98.3 (232)				98.4 (250)				98.7 (224)
		1	0.6 (3)	0.9 (4)	1.1 (3)	4.18E-01	4.18E-01	4.2E-01	1.7 (4)	3.30E-01	3.31E-01	3.3E-01	1.6 (4)	1.51E-01b	1.51E-01b	1.5E-01b	1.3 (3)	5.75E-01	5.75E-01	5.8E-01
	WFS1 (rs4458523)	0	6.3 (34)	6.3 (29)	4.9 (14)				3.4 (8)				7.1 (18)				6.2 (14)
		1	34.4 (186)	33.8 (156)	34.3 (97)	7.28E-01	5.31E-01	5.2E-01	30.9 (73)	1.60E-01b	6.98E-02a	6.5E-02a	33.1 (84)	8.76E-01	9.50E-01	9.5E-01	34.4 (78)	9.88E-01	9.40E-01	9.4E-01
		2	59.3 (321)	60 (277)	60.8 (172)				65.7 (155)				59.8 (152)				59.5 (135)
	HMG20A (rs1005752)	0	34.4 (186)	34.2 (159)	34.8 (100)				35.2 (83)				36 (91)				37.9 (86)
		1	46 (249)	49.2 (229)	46.3 (133)	9.63E-01	8.13E-01	8.1E-01	45.3 (107)	5.20E-01	7.27E-01	7.3E-01	49.8 (126)	1.81E-01b	1.97E-01b	1.9E-01b	48 (109)	5.43E-01	2.69E-01	2.7E-01
		2	19.6 (106)	16.6 (77)	18.8 (54)				19.5 (46)				14.2 (36)				14.1 (32)
G3	SLC16A11 (rs75493593)	0	41.2 (223)	40.5 (187)	26.9 (76)				35.2 (83)				33.5 (85)				33.5 (76)
		1	42.5 (230)	44.6 (206)	51.2 (145)	2.12E-04a	1.40E-04a	8.8E-05a	41.1 (97)	1.56E-02a	1.49E-02a	1.1E-02a	47.6 (121)	1.10E-01b	5.64E-02a	4.8E-02a	52.4 (119)	1.35E-01b	2.70E-01	2.7E-01
		2	16.3 (88)	14.9 (69)	21.9 (62)				23.7 (56)				18.9 (48)				14.1 (32)
	IRS1 (rs1801278)	0	94.5 (511)	95.3 (443)	96.5 (278)				95.8 (226)				92.9 (236)				93.8 (213)
		1	5.2 (28)	4.5 (21)	3.5 (10)	3.10E-01	1.46E-01b	1.3E-01b	3.8 (9)	8.09E-01	8.76E-01	8.7E-01	7.1 (18)	3.55E-01	5.43E-01	5.3E-01	5.7 (13)	6.85E-01	3.93E-01	3.7E-01
		2	0.4 (2)	0.2 (1)	0 (0)				0.4 (1)				0 (0)				0.4 (1)
	FABP2 (rs1799883)	0	58.2 (315)	58.5 (272)	61.5 (177)				52.5 (124)				58.7 (149)				59 (134)
		1	35.7 (193)	34.6 (161)	33.3 (96)	6.43E-01	3.49E-01	3.4E-01	38.6 (91)	2.87E-01	1.16E-01b	1.1E-01b	37.4 (95)	4.40E-01	5.68E-01	5.7E-01	36.1 (82)	5.70E-01	6.04E-01	6.0E-01
		2	6.1 (33)	6.9 (32)	5.2 (15)				8.9 (21)				3.9 (10)				4.8 (11)
	CAPN10 (rs7607759)	0	87.8 (474)	91.2 (424)	91.3 (263)				90.7 (214)				85.8 (218)				89.4 (203)
		1	12.2 (66)	8.8 (41)	8 (23)	2.80E-02a	8.25E-01	2.3E-01	9.3 (22)	8.26E-01	6.68E-02	8.3E-01	14.2 (36)	4.43E-01	4.44E-01	4.6E-01	10.1 (23)	3.03E-01	2.26E-01	3.7E-01
		2	0 (0)	0 (0)	0.7 (2)				0 (0)				0 (0)				0.4 (1)
	PPP1R3A (rs1799999)	0	53.3 (289)	47.7 (222)	46 (132)				51.7 (122)				46.5 (118)				48 (109)
		1	38.4 (208)	42.6 (198)	40.1 (115)	1.89E-02 a	7.89E-03a	6.0E-03a	42.4 (100)	2.11E-01	1.33E-01b	1.4E-01b	42.9 (109)	1.72E-01b	6.38E-02a	5.9E-02a	44.5 (101)	6.23E-01	6.38E-01	6.4E-01
		2	8.3 (45)	9.7 (45)	13.9 (40)				5.9 (14)				10.6 (27)				7.5 (17)
	PTPRD (rs10511567)	0	57 (309)	49.7 (231)	45.5 (131)				57.8 (137)				50.8 (129)				53.3 (121)
		1	33.9 (184)	41.1 (191)	46.9 (135)	1.28E-03a	3.19E-02a	2.8E-02a	35.4 (84)	1.10E-01b	3.88E-02a	3.6E-02a	40.6 (103)	1.89E-01b	2.40E-01	2.2E-01	38.3 (87)	6.66E-01	3.93E-01	3.9E-01
		2	9 (49)	9.2 (43)	7.6 (22)				6.8 (16)				8.7 (22)				8.4 (19)
G4	IL6 (rs1800795)	0	84.1 (456)	87.5 (407)	86.1 (248)				86.4 (204)				86.6 (220)				78.9 (179)
		1	14.2 (77)	11.2 (52)	13.5 (39)	2.42E-01	2.61E-01	2.4E-01	13.1 (31)	4.27E-01	9.41E-01	9.4E-01	12.2 (31)	6.38E-01	3.43E-01	3.2E-01	20.3 (46)	5.36E-03	1.10E-02	8.7E-03a
		2	1.7 (9)	1.3 (6)	0.3 (1)				0.4 (1)				1.2 (3)				0.9 (2)
	NOS3 (rs2070744)	0	73.1 (396)	75.1 (349)	80.6 (232)				77.1 (182)				76 (193)				75.3 (171)
		1	23.4 (127)	22.4 (104)	16.3 (47)	4.94E-02a	3.70E-02a	2.7E-02a	21.6 (51)	5.01E-01	3.86E-01	3.8E-01	21.7 (55)	5.60E-01	3.03E-01	2.8E-01	22 (50)	9.94E-01	9.58E-01	9.6E-01
		2	3.5 (19)	2.6 (12)	3.1 (9)				1.3 (3)				2.4 (6)				2.6 (6)
	CPED1 (rs10261386)	0	41.4 (224)	45.6 (212)	41.7 (120)				41.1 (97)				45.3 (115)				38.3 (87)
		1	45.7 (247)	41.9 (195)	47.6 (137)	6.44E-01	6.19E-01	6.2E-01	46.6 (110)	4.71E-01	4.30E-01	4.2E-01	40.6 (103)	4.01E-01	6.15E-01	6.1E-01	47.1 (107)	1.92E-01b	9.42E-02a	8.8E-02a
		2	12.9 (70)	12.5 (58)	10.8 (31)				12.3 (29)				14.2 (36)				14.5 (33)
	KHDRBS3 (rs6577691)	0	78.6 (425)	76.3 (355)	80.6 (232)				82.6 (195)				77.6 (197)				82.4 (187)
		1	18.9 (102)	21.9 (102)	17 (49)	7.94E-01	5.38E-01	5.1E-01	15.7 (37)	1.44E-01b	8.72E-02a	8.2E-02a	20.5 (52)	7.66E-01	9.17E-01	9.1E-01	17.2 (39)	1.15E-01b	4.51E-02a	4.5E-02a
		2	2.6 (14)	1.7 (8)	2.4 (7)				1.7 (4)				2 (5)				0.4 (1)
	CACNA1H (rs4984636)	0	77.9 (422)	79.6 (370)	79.5 (229)				80.6 (191)				86.6 (220)				79.7 (181)
		1	20.8 (113)	19.1 (89)	19.8 (57)	6.75E-01	4.87E-01	4.9E-01	17.7 (42)	8.34E-01	8.61E-01	8.6E-01	13.4 (34)	6.28E-03a	1.80E-03a	1.9E-03a	19.4 (44)	8.93E-01	8.71E-01	8.7E-01
		2	1.3 (7)	1.3 (6)	0.7 (2)				1.7 (4)				0 (0)				0.9 (2)
Abbreviations: RA, risk allele; SNP, single nucleotide polymorphism; T2D, type 2 diabetes.
aP < 0.1 and bP < 0.2 were selected for the multivariate model.

[truncated: 4 more sheets: Table S11, Table S12, Table S13, References]
